# Supplementary material for: Urinary Metabolites of Organophosphate Pesticides among Pregnant Women Participating in the Japan Environment and Children’s Study (JECS)
Source: Int J Environ Res Public Health. 2021 May 31;18(11):5929. doi: 10.3390/ijerph18115929 (PMC8199379; doi:10.3390/ijerph18115929)
Supplement: Supplementary file 1 [file ijerph-18-05929-s001.zip]

Archive with 1 entries (1 files):
- ijerph-1232301-supplementary.pdf
